# Supplementary material for: Effective interventions in preventing gestational diabetes mellitus: A systematic review and meta-analysis
Source: Commun Med (Lond). 2024 Apr 20;4:75. doi: 10.1038/s43856-024-00491-1 (PMC11032369; doi:10.1038/s43856-024-00491-1)
Supplement: Supplementary file 3 — Supplementary Data 1 [file 43856_2024_491_MOESM3_ESM.xlsx]

## Sheet: Sheet1
Supplementary Data 1. Databases used with the search strategy
Medline (Ovid)
1	Pregnancy/ or Gravidity/ or Preconception Care/
2	(antenatal or (ante* adj2 natal) or childbearing or (child adj2 bearing) or gestation* or family planning services or gravid* or interconcept* or intergestation* or internatal or matern* or periconcept* or preconcept* or pregestation* or prenatal* or prepregn* or ((inter or pre or peri) adj2 (concept* or gestation* or natal or pregnan*))).ti,ab,kw.
3	1 or 2
4	Behavior Therapy/ or Cognitive Behavioral Therapy/ or Diet/ or Exercise/ or Health Behavior/ or Health Education/ or Health Promotion/ or Life Style/ or Weight Loss/
5	((behav* adj2 (cognit* or manag* or modif* or therap*)) or CBT or diet* or (health* adj2 (behav* or eat* or educat* or food* or promotion)) or lifestyle or (life adj2 style) or nutrition or physical activit* or (weight adj2 (loss or manag* or reduction or retention))).ti,ab,kw.
6	4 or 5
7	Biguanides/ or Metformin/ or Buformin/ or Chlorhexidine/ or Proguanil/ or Phenformin/
8	(biguanid* or metformin* or buformin* or chlorhexidin* or chlorguanid* or phenformin*).ti,ab,kw.
9	7 or 8
10	6 or 9
11	Blood Glucose/ or Diabetes, Gestational/ or Glucose Tolerance Test/ or Insulin/ or Insulin Resistance/ or Obesity/ or Overweight/
12	(gestational weight gain or glucose* or glycemic* or insulin resistan*).ti,ab,kw.
13	((obes* or overweight or weight gain) adj3 (women or matern* or pregnan*)).ti,ab,kw.
14	11 or 12 or 13
15	Clinical Trials as Topic/ or Controlled Clinical Trial/ or Randomized Controlled Trial/
16	(trial or randomiz* or RCT or randomis* or control group* or two arm* or (two adj2 arm) or quasiexperiment* or (quasi* adj2 experiment*) or (matched adj2 (cohort* or control*))).ti,ab.
17	randomi*.pt.
18	(intervention or assigned* or compar*).ti,ab.
19	15 or 16 or 17 or 18
20	3 and 10 and 14 and 19
21	20 not (Animals/ not (Animals/ and Humans/))
Embase
1	antenatal:ti,ab OR ((ante* NEAR/2 natal):ti,ab) OR childbearing:ti,ab OR ((child NEAR/2 bearing):ti,ab) OR gestation*:ti,ab OR 'family planning services':ti,ab OR gravid*:ti,ab OR interconcept*:ti,ab OR intergestation*:ti,ab OR internatal:ti,ab OR matern*:ti,ab OR periconcept*:ti,ab OR preconcept*:ti,ab OR pregestation*:ti,ab OR prenatal*:ti,ab OR prepregn*:ti,ab OR (((inter* OR pre* OR peri*) NE…
2	pregnancy'/exp OR 'prepregnancy care'/exp
3	#1 OR #2
4	behavior therapy'/exp OR 'cognitive behavioral therapy'/exp OR 'diet'/exp OR 'exercise'/exp OR 'health behavior'/exp OR 'health education'/exp OR 'health promotion'/exp OR 'lifestyle'/exp OR 'body weight loss'/exp
5	(((behav* NEAR/2 (cognit* OR manag* OR modif* OR therap*)):ti,ab) OR cbt:ti,ab OR diet*:ti,ab OR ((health* NEAR/2 (behav* OR eat* OR educat* OR food* OR promotion)):ti,ab) OR lifestyle:ti,ab OR ((life NEAR/2 style):ti,ab) OR nutrition:ti,ab OR physical:ti,ab) AND activit*:ti,ab OR ((weight NEAR/2 (loss OR manag* OR reduction OR retention)):ti,ab)
6	#4 OR #5
7	biguanide'/exp OR 'metformin'/exp OR 'buformin'/exp OR 'chlorhexidine'/exp OR 'proguanil'/exp OR 'phenformin'/exp
8	biguanid*:ti,ab OR metformin*:ti,ab OR buformin*:ti,ab OR chlorhexidin*:ti,ab OR chlorguanid*:ti,ab OR phenformin*:ti,ab
9	#7 OR #8
10	#6 OR #9
11	glucose blood level'/exp OR 'pregnancy diabetes mellitus'/exp OR 'glucose tolerance test'/exp OR 'insulin'/exp OR 'insulin resistance'/exp OR 'obesity'/exp
12	gestational weight gain':ti,ab OR glucose*:ti,ab OR glycemic*:ti,ab OR glycaemic*:ti,ab OR ((insulin* NEAR/2 resist*):ti,ab)
13	((obes* OR overweight OR 'weight gain') NEAR/3 (women OR matern* OR pregnan*)):ti,ab
14	#11 OR #12 OR #13
15	'crossover procedure':de OR 'double-blind procedure':de OR 'randomized controlled trial':de OR 'single-blind procedure':de OR random*:de,ab,ti OR factorial*:de,ab,ti OR crossover*:de,ab,ti OR ((cross NEXT/1 over*):de,ab,ti) OR placebo*:de,ab,ti OR ((doubl* NEAR/1 blind*):de,ab,ti) OR ((singl* NEAR/1 blind*):de,ab,ti) OR assign*:de,ab,ti OR allocat*:de,ab,ti OR volunteer*:de,ab,ti
16	#3 AND #10 AND #14 AND #15 AND [humans]/lim
Pubmed
1	("Pregnancy"[Mesh] OR "Gravidity"[Mesh] OR "Preconception Care"[Mesh]) OR (gravid*[Title/Abstract] OR pregnan*[Title/Abstract] OR childbearing[Title/Abstract] OR child bearing[Title/Abstract] OR gestation*[Title/Abstract] OR matern*[Title/Abstract] OR preconcept*[Title/Abstract] OR prenatal[Title/Abstract] OR antenatal[Title/Abstract] OR pre-concept*[Title/Abstract] OR "pre concept*"[Title/Abstra…
2	(behavior therap*[Title/Abstract] OR behaviour therap*[Title/Abstract] OR behavioral therap*[Title/Abstract] OR behavioural therap*[Title/Abstract] OR behavior modif*[Title/Abstract] OR behaviour modif*[Title/Abstract] OR behavioral modif*[Title/Abstract] OR behavioural modif*[Title/Abstract] OR behavior manage*[Title/Abstract] OR behaviour manage*[Title/Abstract] OR behavioral manage*[Title/Abst…
3	("Biguanides"[Mesh] OR "Metformin"[Mesh] OR "Buformin"[Mesh] OR "Chlorhexidine"[Mesh] OR "Proguanil"[Mesh] OR "Phenformin"[Mesh]) OR (biguanid*[Title/Abstract] OR metformin*[Title/Abstract] OR buformin*[Title/Abstract] OR chlorhexidin*[Title/Abstract] OR chlorguanid*[Title/Abstract] OR phenformin*[Title/Abstract])
4	#2 OR #3
5	("Blood Glucose"[mesh] OR "Diabetes, Gestational"[Mesh] OR "Insulin"[mesh] OR "Insulin Resistance" OR "Glucose Tolerance Test"[mesh] OR "Obesity"[mesh] OR "Overweight"[mesh]) OR ("gestational weight gain"[Title/Abstract] OR "glucose intolerance" [Title/Abstract] OR glucose*[Title/Abstract] OR glycemic*[Title/Abstract] OR "insulin resistan*"[Title/Abstract] OR obesity[Title/Abstract])
6	Clinical Trials as Topic[Mesh] OR "Randomized Controlled Trial"[Publication Type] OR trial[Title/Abstract] OR randomiz*[Title/Abstract] OR RCT[Title/Abstract] OR randomis*[Title/Abstract] OR "control group*"[Title/Abstract] OR "two-arm*"[Title/Abstract] OR "two arm"[Title/Abstract] OR "quasi-experiment*"[Title/Abstract] OR "matched cohort*"[Title/Abstract] OR "matched control*"[Title/Abstract] OR…
7	#1 AND #4 AND #5 AND #6
