# Supplementary material for: Effective interventions in preventing gestational diabetes mellitus: A systematic review and meta-analysis
Source: Commun Med (Lond). 2024 Apr 20;4:75. doi: 10.1038/s43856-024-00491-1 (PMC11032369; doi:10.1038/s43856-024-00491-1)
Supplement: Supplementary file 4 — Supplementary Data 2 [file 43856_2024_491_MOESM4_ESM.xlsx]

## Sheet: Sheet1
Supplementary Data 2. Definition of intervention characteristics (TIDieR)
Intervention characteristics	Definitions
Intervention provider	By whom was the intervention delivered or facilitated?
Health professionals	If the intervention was provided by physicians, nurses, physiotherapists, kinesiologists, and researchers who are health professionals.
Non-health professionals	If the intervention was provided by fitness specialists, behavioural therapists, researcher team members who have not mentioned health professionals, etc.
Application of intervention materials	Utilisation of any tool and reading materials to enhance the effectiveness of the intervention.
Yes	Researchers applied at least one material, such as a treadmill, reading manual, brochure, pedometer, etc.
No	If nothing was stated in the included studies.
Intervention tailoring	If the intervention was individualised, titrated, personalised, and adapted based on the individuals' characteristics and goals.
Yes	If the intervention was tailored.
No	If the intervention was not individualised.
Site of the intervention	Home or community: if the lifestyle intervention took place at clinic/research centres, home or in the community, e.g., web-based interventions.
Health institution	If the intervention was delivered at clinics or research centres.
Home/Community	If the interventions were given at home or community centres such as gym.
Combined (clinic and community)	If the intervention was provided in both community/home and health institution setups.
Intervention format	How the intervention was delivered.
Individual	If the intervention sessions were delivered one-on-one.
Group	If interventions were delivered for more than one client at a time.
Combined	If researchers/intervention providers used both one-on-one and group approaches.
Unspecified	If the modality was not mentioned.
Application of theory or framework/model.	If the intervention was based on frameworks/theories/models (e.g. Social cognitive theory, learning theory, etc.).
Yes	If at least one framework/model/theory was used.
No	If no model/theory/framework was used/reported.
Application of technologies	If the intervention involved at least one of these: telephone, website, email, or video for the intervention delivery (not including phone contact for recruitment of the participants).
Yes	If at least one form of technology was used.
No	None of them was used.
Site of the intervention	The site where the intervention was provided.
Health institution	If the intervention was delivered at clinics or research centres.
Home/Community	If the interventions were given at home. Non-supervised interventions were categorised as 'home' at the actual behaviour change taking place at home.
Combined (Health institution and community)	If the intervention was provided in both community/home and health institution setups.
Fidelity	Measures to enhance the fidelity of the delivery of intervention per protocol. The application of session recordings, session checklists, a structured curriculum, monitored sessions, and a manual by intervention providers, were reviewed in each study.
Low	If none of those mentioned above strategies has been applied.
Medium	A least one strategy has been employed.
High	Two and more strategies have been applied.
Medium	What kind of medium was used to facilitate the intervention delivery.
In-person only	If the intervention was delivered face-to-face only.
Virtual	If the intervention was delivered online only.
Hybrid	If the intervention was delivered both face-to-face and virtual.
