# Supplementary material for: Effective interventions in preventing gestational diabetes mellitus: A systematic review and meta-analysis
Source: Commun Med (Lond). 2024 Apr 20;4:75. doi: 10.1038/s43856-024-00491-1 (PMC11032369; doi:10.1038/s43856-024-00491-1)
Supplement: Supplementary file 5 — Supplementary Data 3 [file 43856_2024_491_MOESM5_ESM.xlsx]

## Sheet: Sheet1
Supplementary Data 3. Characteristics of the included individual studies
Study, Year	Country	Setting	Sample size	Study design	Diagnostic criteria	Diagnosis time point (weeks)	Intervention commencement time (weeks)	Intervention type	Outcome of interest	GDM as a primary outcome
Studies on diet-only interventions
Alamolhoda, 2019	Iran	Clinical	800	RCT	NR	24-28	≤7	Diet	GDM only	Yes
Al wattar, 2018	UK	Clinical	1138	RCT	IADPSG	24-28	<18	Diet	GDM&GWG	Yes
Assaf-Balut, 2017	Spain	Clinical	1000	RCT	IADPSG	24-28	8-12	Diet	GDM&GWG	Yes
Basu, 2021	USA	Clinical	34	RCT	ACOG	24-28	<20	Diet	GDM&GWG	No
Gregory, 2016	USA	Clinical	206	Non-RCT	NR	NR	<21	Diet	GDM&GWG	No
Luoto, 2010	Finland	Clinical	148	RCT	Other	NR	<12	Diet	GDM only	Yes
McCarthy EA, 2016	Australia	Clinical	148	RCT	IADPSG	NR	<20	Diet	GDM only	No
Opie 2016	AUSAtralia	Clinical	217	Non-RCT	Other	24-28	<21	Diet	GDM&GWG	Yes
Phillips, 2019	USA	Clinical	124	RCT	NR	NR	<16	Diet	GDM&GWG	No
Quinlivan 2011	Australia	Clinical	124	RCT	WHO	28	NR	Diet	GDM&GWG	No
Sahariah 2016(2)	India	Community-based	1008	RCT	WHO	28-32	Preconception	Diet	GDM&GWG	Yes
Sun, 2016	China	Clinical	66	Non-RCT	IADPSG	24-25	8-12+6	Diet	GDM&GWG	No
Walsh 2012	Ireland	Clinical	800	RCT	Other	28	≤18	Diet	GDM&GWG	No
Wolff 2008	Denmark	Clinical	50	RCT	NR	NR	15	Diet	GDM&GWG	No
Zhang 2015	China	Clinical	261	RCT	NR	NR	12	Diet	GDM only	Yes
Jovanovic-Peterson, 1997	USA	Clinical	83	RCT	Other	24-28	NR	Diet	GDM only	No
Studies on physical activity interventions.
Tomić 2013	Croatia	Clinical	334	RCT	NR	24-28	6-8	Physical activity	GDM only	No
Barakat, 2012	Spain	Clinical	83	RCT	NR	24-28	6-9	Physical activity	GDM&GWG	Yes
Barakat, 2013	Spain	Clinical	428	RCT	WHO	24-26	10-12	Physical activity	GDM&GWG	Yes
Barakat, 2014	Spain	Clinical	251	RCT	NR	NR	10-12	Physical activity	GDM&GWG	No
Barakat, 2019	Spain	Clinical	456	RCT	Other	24-26	8-10	Physical activity	GDM&GWG	Yes
Cordero, 2015	Spain	Clinical	257	RCT	Other	24-28	10-12	Physical activity	GDM only	Yes
Da Silva, 2017	Brazil	Clinical	612	RCT	Other	NR	16 - 20	Physical activity	GDM&GWG	No
Guelfi, 2016	Australia	Clinical	169	RCT	Other	NR	14	Phisical activity	GDM&GWG	Yes
Ko,2012	USA	Clinical	1116	RCT	NR	NR	>20	Physical activity	GDM only	No
Kong, 2014	USA	Community-based	37	RCT	NR	NR	15	Physical activity	GDM&GWG	No
Oostdam, 2012	Netherlands	Clinical	99	RCT	NR	24-32	15	Physical activity	GDM&GWG	No
Pelaez, 2019	Spain	Clinical	301	RCT	Other	34-39	12-36	Physical activity	GDM&GWG	No
Price 2011	USA	Clinical	62	RCT	NR	NR	12–14	Physical activity	GDM&GWG	No
Ruiz 2013	Spain	Clinical	962	RCT	NR	NR	<12	Physical activity	GDM&GWG	No
Seneviratne 2015	New Zealand	Community-based	74	RCT	Other	28	<20	Physical activity	GDM only	No
Stafne, 2012	Norway	Clinic	702	RCT	WHO	32-36	18-22	Physical activity	GDM&GWG	Yes
Wang 2017	China	Clinical	300	RCT	WHO	24-26	12+6	Physical activity	GDM&GWG	Yes
Studies on combined (diet and physical activity) interventions.
Abdel-Aziz et al, 2018	Egypt	Clinical	160	RCT	NR	NR	<12	Diet&Physical activity	GDM only	No
Kennelly,2018	Ireland	Clinical	498	RCT	IADPSG	28	10-15	Diet&Physical activity	GDM&GWG	Yes
Callaway, 2010	Australia	Clinical	41	RCT	ADIPS	28	12	Diet&Physical activity	GDM only	No
Zhang 2019	China	Clinical	400	RCT	IADPSG	24-28	<16	Diet&Physical activity	GDM&GWG	Yes
Bogaerts, 2013	Belgium	Clinical	197	RCT	IADPSG	24-28	< 15	Diet&Physical activity	GDM&GWG	No
Bruno, 2016	Italy	Clinical	131	RCT	IADPSG	24-28	9-12	Diet&Physical activity	GDM&GWG	Yes
Buckingham-Schutt, 2019	USA	Clinical	56	RCT	IADPSG	24-28	8–14	Diet&Physical activity	GDM&GWG	No
Cahill 2018	USA	Clinical	267	RCT	Other	24-28	≤ 15	Diet&Physical activity	GDM&GWG	No
Chan, 2018	China	Clinical	166	RCT	ADIPS	24-28	≤12	Diet&Physical activity	GDM&GWG	Yes
Deng, 2022	China	Clinical	84	RCT	IADPSG	24-28	14	Diet&Physical activity	GDM&GWG	Yes
Ding 2021	China	Clinical	215	RCT	IADPSG	24-28	< 12	Diet&Physical activity	GDM&GWG	Yes
Dodd 2019	Australia	Clinical	633	RCT	IADPSG	24-28	16	Diet&Physical activity	GDM&GWG	No
Epel, 2019	USA	Clinical	185	Non-RCT	NR	24-28	12-19	Diet&Physical activity	GDM only	No
Eslami 2018	Iran	Clinical	140	RCT	NR	24-28	16-20	Diet&Physical activity	GDM only	Yes
Garmendia, 2020	Chile	Clinical	4631	RCT	Other	NR	<15	Diet&Physical activity	GDM&GWG	Yes
Gonzalez-Plaza 2022	Spain	Clinical	120	RCT	IADPSG	24-28	12-18	Diet&Physical activity	GDM only	No
Gray-Donald, 2000	Canada	Community-based	214	Non-RCT	Other	24-30	<26	Diet&Physical activity	GDM&GWG	Yes
Hajian, 2020	Iran	Clinical	66	RCT	NR	NR	16-20	Diet&Physical activity	GDM&GWG	No
Harrison, 2013	Australia	Clinical	203	RCT	IADPSG	28	12-15	Diet&Physical activity	GDM&GWG	No
Herring, 2016	USA	Clinical	56	RCT	NR	NR	<12	Diet&Physical activity	GDM&GWG	No
Hui, 2004	Germany	Community-based	45	RCT	Other	NR	<26	Diet&Physical activity	GDM&GWG	No
Hui, 2012	Canada	Community-based	190	RCT	Other	NR	<20	Diet&Physical activity	GDM&GWG	No
Hui, 2014	Germany	Community-based	113	RCT	Other	NR	<20	Diet&Physical activity	GDM&GWG	No
Koivusalo 2016, Rono 2018, Huvinen 2018, Huvinen 2022, Valkama 2018, Grotenfelt 2019	Finland	Clinical	269	RCT	WHO	NR	<20	Diet&Physical activity	GDM&GWG	Yes
Janumalal, 2020	USA	Clinical	187	RCT	NR	NR	14	Diet&Physical activity	GDM&GWG	No
Jing, 2015	China	Clinical	221	RCT	NR	NR	12	Diet&Physical activity	GDM&GWG	No
Korpi-Hyovalti, 2011	Finland	Clinical	54	RCT	WHO	26-28	8-12	Diet&Exercise	GDM&GWG	Yes
Kunath 2019, Gunther 2022, Hoffman 2021	Germany	Clinical	2286	RCT	IADPSG	24-28	≤12	Diet&Physical activity	GDM&GWG	No
LeBlanc, 2020	USA	Community-based	326	RCT	ADA	24-28	Preconception	Diet&Physical activity	GDM&GWG	Yes
Li, 2021	China	Clinical	820	RCT	ACOG	NR	NR	Diet&Physical activity	GDM&GWG	Yes
Lin, 2015	China	Clinical	281	RCT	IADPSG	24-28	< 8	Diet&Physical activity	GDM only	Yes
Liu, 2015	China	Clinical	296	RCT	ADA	24-28	8–12	Diet&Physical activity	GDM&GWG	No
Liu, 2015,	USA	Clinical	54	Non-RCT	IADPSG	NR	<18	Diet&Physical activity	GDM&GWG	No
Liu, 2021	USA	Clinical	217	RCT	NR	NR	<18	Diet&Physical activity	GDM&GWG	No
Luoto, 2011	Finland	Clinical	1707	RCT	Other	26-28	8–12	Diet&Physical activity	GDM&GWG	Yes
Mohsenzadeh-ledari F, 2020	Iran	Clinical	109	RCT	Other	20-24	15-20	Diet&Physical activity	GDM&GWG	Yes
Motahari-Tabari N, 2021	Iran	Clinical	130	RCT	NR	24-28	12-17	Diet&Physical activity	GDM only	Yes
Parat 2019	France	Clinical	267	RCT	Other	>24	<21	Diet&Physical activity	GDM only	No
Peccei 2017	USAA	Clinical	255	RCT	NR	NR	<16	Diet&Physical activity	GDM&GWG	No
Petrella 2014	Italy	Clinical	61	RCT	Other	24-28	12	Diet&Physical activity	GDM&GWG	No
Phelan 2011	USA	Community-based	349	RCT	NR	NR	10-16	Diet&Physical activity	GDM&GWG	No
Phelan 2018	USA	Clinical	257	RCT	IADPSG	24-27	9-16	Diet&Physical activity	GDM&GWG	No
Polley 2002	USA	Clinical	110	RCT	NR	NR	<20	Diet&Physical activity	GDM&GWG	No
Poston 2015, Mills 2019, Peacock 2020	UK	Clinical	1280	RCT	IADPSG	27-28	15-18+6	Diet&Physical activity	GDM&GWG	Yes
Rauh 2013	Germany	Clinical	235	RCT	Other	NR	<20	Diet&Physical activity	GDM&GWG	No
Renault 2014	Denmark	Clinical	264	RCT	Other	NR	11-14	Diet&Physical activity	GDM only	No
Sagedal, 2017	Norway	Community-based	557	RCT	IADPSG	30	20	Diet&Exercise	GDM&GWG	No
Shirazian 2014	USA	Clinical	120	Non-RCT	ACOG	NR	≤14	Diet&Physical activity	GDM&GWG	No
Shirazian, 2010	USA	Clinical	41	Non-RCT	ACOG	≥24	<12	Diet&Physical activity	GDM&GWG	No
Simmons, 2017	UK, Ireland, Netherlands, AUSAtria, Poland, Italy (Padua and Pisa), Spain, Denmark (Odense and Copenhagen), and Belgium	Clinical	192	RCT	IADPSG	24-28	<20	Diet&Exercise	GDM only	No
Sun et al 2020(3)	China	Community-based	1162	RCT	NR	NR	Preconception	Diet&Physical activity	GDM&GWG	Yes
Thornton, 2009	USA	Clinical	232	RCT	NR	NR	12-28	Diet&Physical activity	GDM&GWG	No
Trak-Fellermeier 2019, Haslam 2020	USA	Clinical	31	RCT	IADPSG	24-27	14	Diet&Physical activity	GDM only	No
Van Horn, 2018	USA	Clinical	260	RCT	IADPSG	24-27	16	Diet&Physical activity	GDM&GWG	No
Vesco 2014	USA	Clinical	114	RCT	Other	NR	8-21	Diet&Physical activity	GDM only	No
Vinter 2011	Denmark	Clinical	360	RCT	Other	28	9-14	Diet&Physical activity	GDM only	Yes
Vinter 2014
Wang 2015	China	Clinical	299	RCT	IADPSG	24-28	8	Diet&Exercise	GDM&GWG	Yes
Xu 2022	China	Clinical	348	RCT	IADPSG	24	12-24	Diet&Exercise	GDM&GWG	No
Zhao 2022	China	Clinical	560	RCT	IADPSG	24-28	8-12	Diet&Physical activity	GDM&GWG	Yes
GDM and metformin
Adb El Hameed et al, 2011 (4)	Egypt	Clinical	57	Non-RCT	NR	24-28	Preconception	Metformin	GDM&GWG	No
Ainuddin et al, 2015(5)	Pakistan	Clinical	82	RCT	WHO	28-36	Preconception	Metformin	GDM only	Yes
Chiswick et al, 2008	UK	Clinical	360	RCT	IADPSG	24-30	12-16	Metformin	GDM&GWG	No
Dodd et al, 2018	Australia	Clinical	524	RCT	Other	NR	16	Metformin	GDM&GWG	No
Glueck et al, 2002b	USA	Clinical	144	Non-RCT	ADA	26-28	NR	Metformin	GDM only	Yes
Glueck et al, 2002a	America	Clinical	72	Non-RCT	WHO	26-28	NR	Metformin	GDM only	No
Jamal et al, 2012	Iran	Clinical	105	RCT	NR	24-28	12	Metformin	GDM only	No
Khattab et al, 2011	Egypt	Clinical	360	Non-RCT	WHO	19-36	NR	Metformin	GDM only	Yes
Lovik et al, 2019	Norway	Clinical	487	RCT	WHO	28	<12	Metformin	GDM&GWG	No
Sales et al, 2018	Brazil	Clinical	164	RCT	Other	24-28	≤20	Metformin	GDM only	Yes
Syngelaki et al, 2016	UK	Clinical	400	RCT	WHO	28	12-18	Metformin	GDM only	No
Valdés et al, 2018	Spain	Clinical	111	RCT	IADPSG	26	12-15+6	Metformin	GDM only	Yes
Vanky et al, 2010	Norway	Clinical	273	RCT	NR	32	15	Metformin	GDM only	Yes
GDM and dietary supplement																		GDM and dietary supplement
Callaway et al, 2019(6)	Australia	Clinical	207	RCT	WHO	24-28	<20	Probiotics	GDM&GWG	Yes
Celentano et al, 2020(7)	Italy	Clinical	157	RCT	NR	24-28	<12	Inositol	GDM only	Yes
D’Anna et al, 2015(8)	Italy	Clinical	220	RCT	IADPSG	24-28	12–13	Myoinositol	GDM&GWG	Yes
D'Anna et al, 2013(9)	Italy	Clinical	220	RCT	IADPSG	24-28	12–13	Myoinositol	GDM&GWG	Yes
Farren et al, 2017(10)	Ireland	Clinical	240	RCT	IADPSG	24-28	10-16	Inositol	GDM only	Yes
Lindsay et al, 2014(11)	Ireland	Clinical	175	RCT	Other	NR	<20	Probiotics	GDM&GWG	No
Luoto et al, 2010(12)	Finland	Clinical	146	RCT	Other	NR	≤12	Probiotics&diet	GDM only	Yes
Matarrelli et al, 2013(13)	Italy	Clinical	75	RCT	IADPSG	24-28	12	Myoinositol	GDM only	Yes
Pellonpera et al, 2019(14)	Finland	Clinical	190	RCT	Other	24-28	18	Probiotics&diet	GDM only	Yes
Santamaria et al, 2016(15)	Italy	Clinical	197	RCT	NR	24-28	12-13	Myoinositol	GDM&GWG	Yes
Vitale et al, 2021(16)	Italy	Clinical	223	RCT	IADPSG	24-28	12-13	Myoinositol	GDM only	Yes
Wickens et al, 2017(17)	New Zealand	Clinical	394	RCT	IADPSG	NR	14-16	Probiotics	GDM only	Yes
Definition of acronyms and abbreviations:
ACOG: American College of Obstetricians and Gynaecologists.
ADIPS: The Australasian Diabetes in Pregnancy Society
GDM: Gestational Diabetes Mellitus
GWG: Gestational Weight Gain
IADPSG: International Association of the Diabetes and Pregnancy Study Group
WHO: World Health Organization
RCT: Randomised Controlled Trial
NR: Not reported
Others: Studies that used local and national guidelines.
