# Supplementary material for: Effective interventions in preventing gestational diabetes mellitus: A systematic review and meta-analysis
Source: Commun Med (Lond). 2024 Apr 20;4:75. doi: 10.1038/s43856-024-00491-1 (PMC11032369; doi:10.1038/s43856-024-00491-1)
Supplement: Supplementary file 6 — Supplementary Data 4 [file 43856_2024_491_MOESM6_ESM.xlsx]

## Sheet: Sheet1
Supplementary Data 4. Risk of bias assessment finding
4.1. Risk of bias of the included RCT studies
	Study, Year	Randomization process	Deviations from intended interventions	Missing outcome data	Measurement of the outcome	Selection of the reported result	Overall Bias
Intervention type: Physical activity-only
1.	Barakat, 2013	Low	Low	Low	Low	Low	Some concerns
2.	Barakat, 2014	Some concerns	High	Low	Low	Low	High
3.	Barakat, 2019	Low	Some concerns	Low	Low	Low	Some concerns
4.	Basu, 2021	Some concerns	High	Low	Low	Low	Some concerns
5.	Cordero, 2015	Some concerns	Low	Low	Low	Some concerns	Some concerns
6.	Da Silva 2017	Low	High	High	Low	Low	High
7.	Guelfi, 2016	Low	Low	Low	Low	Some concerns	Some concerns
8.	Ko 2014	Some concerns	Some concerns	Low	Low	Some concerns	Some concerns
9.	Kong, 2013	Low	Low	Low	Some concerns	Some concerns	Some concerns
10.	Ostdam	Low	High	High	Low	Low	High
11.	Pelaez 2019	Some concerns	Low	Low	Low	Low	Some concerns
12.	Price 2012	Low	Low	High	Low	Low	High
13.	Ruiz, 2013	Some concerns	Low	Low	Low	Low	Some concerns
14.	Seneviratne, 2015	Low	Some concerns	Low	Low	Low	Some concerns
15.	Stafne 2012	Low	Low	Low	Low	Low	Low
16.	Wang, 2019	Low	Some concerns	Low	Low	Low	Some concerns
Intervention type: Diet-only
17.	Alamodhoda, 2019	Some concerns	Low	Low	Low	Low	Some concerns
18.	Al watter, 2018	Some concerns	High	Low	Low	Some concerns	High
19.	Assaf-Balut, 2017	High	High	High	Low	Low	High
20.	Bogaerts, 2013	Low	Low	Low	Low	Low	Low
21.	Jovanovic-Peterson 1997	Some concerns	Some concerns	Low	Low	Some concerns	Some concerns
22.	Luoto, 2010	Low	Low	High	Some concerns	Low	Some concerns
23.	McCarthy	Low	Low	Low	Low	Low	Low
24.	Phillips 2019	Some concerns	Low	High	Low	Low	High
25.	Quinlivan, 2011	Low	Low	Low	Low	Some concerns	Some concerns
26.	Sahariah， 2016	Low	Low	High	Low	Low	High
27.	Sun 2020	Low	Low	Low	Some concerns	High	High
28.	Walsh, 2012	Low	Some concerns	Low	Low	Low	Some concerns
29.	Wolff, 2008	Low	Low	Low	Low	Low	Low
30.	Zhang, 2019	High	High	High	Some concerns	Some concerns	High
Intervention type: combined (physical activity and diet).
31.	Abdel Aziz, 2018	Some concerns	Low	Low	Low	Low	Some concerns
32.	Barakat, 2012	Some concerns	High	Low	Low	Low	High
33.	Bruno, 2016	Low	Low	Low	Low	Low	Low
34.	Buckingham-Schutt 2019	Some concerns	High	Low	Low	Low	High
35.	Cahill 2018	High	Low	Low	Low	Low	High
36.	Callaway 2010	Some concerns	High	High	Low	Low	High
37.	Chan, 2018	Low	Low	Low	Low	Low	Low
38.	Deng, 2022	High	Low	Low	Low	Low	High
39.	Ding 2021	Low	Low	Low	Some concerns	Low	Some concerns
40.	Dodd, 2019	Low	Low	Low	Low	Low	Low
41.	Eslami, 2018	Some concerns	Some concerns	Low	Some concerns	Low	Some concerns
42.	Gonzalez-Plaza, 2022	Low	Some concerns	Low	Low	Some concerns	Some concerns
43.	Harrison, 2016	Low	Low	Low	Low	Some concerns	Some concerns
44.	Herring, 2016	Low	Low	Low	Low	Some concerns	Some concerns
45.	Hui 2006	Some concerns	Some concerns	Low	Low	Some concerns	Some concerns
46.	Hui 2012	Low	Some concerns	Low	Low	Low	Some concerns
47.	Hui 2014	Low	Some concerns	Low	Low	Low	Some concerns
48.	Janumala 2020	Some concerns	High	Low	Low	Some concerns	High
49.	Jing 2015	Low	Some concerns	Low	Low	Low	Some concerns
50.	Kennelly 2018	Low	Some concerns	Low	Low	Low	Some concerns
51.	Koivusalo 2016, Huvinen 2018,Rono 2018, Huvinen 2022, Valkama 2018, Grotenfelt 2019	Low	Some concerns	Low	Low	Some concerns	Some concerns
52.	Korpi-Hyovalti	Low	Some concerns	Low	Low	Some concerns	Some concerns
53.	LeBlanc, 2020	Low	Some concerns	Low	Low	Some concerns	Some concerns
54.	Li, 2021	Low	Some concerns	Low	Low	Some concerns	Some concerns
55.	Lin, 2020	Low	Some concerns	Low	Low	Some concerns	Some concerns
56.	Liu, 2021	Low	Some concerns	Some concerns	Low	Low	Some concerns
57.	Liu, 2021	Low	Some concerns	Low	High	Some concerns	High
58.	Mohsenzadeh, 2020	Some concerns	Low	Low	Low	Some concerns	Low
59.	Motahari-Tabari, 2021	Low	Some concerns	Low	Low	Low	Some concerns
60.	Parat 2018	Low	High	Low	Low	Low	High
61.	Peccei 2017	Some concerns	High	Low	Low	Low	High
62.	Petrella 2014	Some concerns	High	Low	Low	Low	High
63.	Phelan 2011	Low	Some concerns	Low	Low	Low	Some concerns
64.	Phelan 2018	Some concerns	Some concerns	Low	Low	Low	Some concerns
65.	Polley 2002	Some concerns	High	High	Low	Low	High
66.	Poston 2015	Some concerns	Low	High	Low	Low	High
67.	Renault, 2014	Low	High	High	High	Low	High
68.	Sagedal, 2017	Low	Low	Low	Low	Low	Low
69.	Simmons2017	Low	Low	Low	Low	Low	Low
70.	Thoronton 2009	Low	Low	Low	Low	Some concerns	Some concerns
71.	Trak-Fellermeier, 2019	Low	Low	Low	Low	High	Some concerns
72.	Van Horn, 2018	Low	Low	Low	Low	Some concerns	Some concerns
73.	Vesco, 2014	Low	Some concerns	Low	Low	Low	Low
74.	Vinter, 2011 & 2014	Low	Low	Low	Low	Low	Low
75.	Xu, 2022	Low	High	Low	Low	Low	Some concerns
76.	Zhang, 2019	Low	Low	Low	Low	Low	Low
77.	Zhao, 2022	Low	Low	Low	Low	Low	Low
Intervention type: Myoinositol/inositol
78.	D’Anna 2015	Some concerns	Some concerns	Low	Low	Low	Some concerns
79.	D'Anna, 2013	Low	Low	Low	Low	Low	Low
80.	Matarrelli 2013	Low	Low	Low	Low	Low	Low
81.	Santamaria, 2015	Some concerns	High	High	Low	Low	High
82.	Vitale, 2021	Low	High	Low	Low	Low	High
83.	Celentano 2020	Some concerns	Low	Low	Low	Low	Some concerns
84.	Farren 2017	Low	High	Low	Low	Low	High
Intervention type: probiotics
85.	Callaway 2019	Low	Low	Low	Low	Low	Low
86.	Lindsay 2014	Some concerns	High	Low	Low	Low	High
87.	Wickens 2017	Low	Low	Low	Low	Low	Low
88.	High	Low	Low	Low	Low	High	High
Intervention type: metformin
89.	Chiswick 2008	Low	Low	Low	Low	Low	Low
90.	Dodd, 2018	Low	Low	Low	Low	Low	Low
91.	Jamal 2012	Low	Some concerns	Low	Low	Low	Some concerns
92.	Sales, 2018	Some concerns	High	Low	Low	Low	High
93.	Syngelaki, 2016	Low	Low	Low	Low	Low	Low
94.	Valdés 2018	Low	High	Low	Low	High	High
95.	Vanky 2010	Low	Low	Low	Low	Some concerns	Some concerns
4.2. Risk of bias of the included cluster-RCT studies
	Study	Randomization process	Identification of recruitment of participants	Deviations from intended interventions	Missing outcome data	Measurement of the outcome	Selection of the reported result	Overall Bias
Intervention type: Combined (diet and physical activity)
96.	Garmendia, 2020	High	Low	Some concern	Low	Low	Low	High
97.	Hajian, 2020	Some concerns	Low	Low	Low	Low	Some concerns	Some concerns
98.	Kunath, 2019	Low	Low	Low	Low	Some concerns	Some concerns	Some concerns
99.	Luoto, 2011	Low	High risk	Low risk	Low	Low risk	Low risk	High
100.	Rauh, 2013	High	Low	Low	Low	Low	Low	High
101.	Wang, 2015	Low	Some concerns	Low	Low	Low	Low	Some concerns
Intervention type: Metformin
102.	Lovvik, 2019	Low	Low	High	Low	Low	Some concerns	Some concerns
4.3. Risk of bias evaluation of non-RCT studies
	Study	Confounding	Selection of participants	Classification of interventions	Deviations from intended interventions	Missing data	Measurement of outcomes	Selection of the reported result	Overall Bias
Intervention type: Diet-only
103.	Opie, 2016	Critical	Low	Low	Critical	Low	Moderate	Low	Critical
104.	Gregory, 2016	Moderate	Low	Moderate	NI	Low	Low	Low	Moderate
Intervention type: Combined (Diet and physical activity)
105.	Epel, 2019	Critical	Low	Low	Critical	Low	Low	Low	Critical
106.	Gray-Donald, 2000	Serious	Low	Low	NI	Low	Low	Low	Serious
107.	Liu, 2021	Moderate	Low	Low	Moderate	Low	Moderate	Low	Serious
108.	Shirazian, 2010	Low	Low	Low	Low	Moderate	Low	Low	Moderate
109.	Shirazian, 2014	Low	Low	Low	Serious	Low	Low	Low	Serious
110.	Sun, 2016	Low	Low	Low	NI	Low	Low	Low	Low
Intervention type: Metformin
111.	Abd El Hameed, 2011	Low	Low	Low	Moderate	Serious	Moderate	Low	Moderate
112.	Ainuddin, 2015	Serious	Moderate	Low	NI	Low	Low	Moderate	Serious
113.	Glueck, 2002	Critical	Low	Low	Critical	Critical	Moderate	Low	Critical
114.	Glueck, 2002	Serious	Low	Low	NI	Low	Low	Moderate	Serious
115.	Khattab, 2011	Serious	Low	Serious	NI	NI	Low	Moderate	Serious
Intervention type: physical activity-only
116.	Tomic, 2013	Critical	Low	Moderate	Low	Moderate	Moderate	Low	Critical
Note:
NI: No information
4.4. Summary of risk of bias in RCT studies
	Evaluation domains
	Randomization process	Deviations from intended interventions	Missing outcome data	Measurement of the outcome	Selection of the reported result	Overall Bias
Risk classification	Low=60	Low=46	Low=81	Low=87	Low=69	Low=21
	Some concerns=28	Some concerns=26	Some concerns=1	Some concerns=6	Some concerns=23	Some concerns=43
	High=5	High=23	High=13	High=2	High=3	High=30
4.5. Summary of risk of bias in cluster RCT studies
	Evaluation domains
	Randomization process	Identification of recruitment of participants	Deviations from intended interventions	Missing outcome data	Measurement of the outcome	Selection of the reported result	Overall Bias
Risk classification	Low=4	Low=5	Low=5	Low=7	Low=6	Low=4	Low=0
	Some concerns=1	Some concerns=1	Some concerns=1	Some concerns=0	Some concerns=1	Some concerns=3	Some concerns=4
	High=2	High=1	High=1	High=0	High=0	High=0	High=3
4.6. Summary of risk of bias in non-RCT studies
	Evaluation domains
Risk classification	Confounding	Selection of participants	Classification of interventions	Deviations from intended interventions	Missing data	Measurement of outcomes	Selection of the reported result	Overall Bias
	Low=4	Low=13	Low=11	Low=2	Low=9	Low=9	Low=11	Low=1
	Moderate=2	Moderate=1	Moderate=2	Moderate=2	Moderate=2	Moderate=5	Moderate=3	Moderate=3
	Critical= 4	Critical=0	Critical=0	Critical=3	Critical=1	Critical=0	Critical=0	Critical=4
	Serious=4	Serious=0	Serious=1	Serious=1	Serious=1	Serious=0	Serious=0	Serious=6
	No information=0	No information=0	No information=0	No information=1	No information=1	No information=0	No information=0	No information=0
