# Supplementary material for: Effective interventions in preventing gestational diabetes mellitus: A systematic review and meta-analysis
Source: Commun Med (Lond). 2024 Apr 20;4:75. doi: 10.1038/s43856-024-00491-1 (PMC11032369; doi:10.1038/s43856-024-00491-1)
Supplement: Supplementary file 7 — Supplementary Data 5 [file 43856_2024_491_MOESM7_ESM.xlsx]

## Sheet: Sheet1
Supplementary Data. Summary of certainty of evidence (GRADE)
Intervention type	Number of studies	Number of participants	RR (95% CI)	I2 (%)	Risk of bias	Inconsistency	Indirectness	Imprecision	Publication bias	Certainty	Downgrade explanations
Diet	16	7097	0.73 (0.61-0.86)	31	Serious	Not serious	Not serious	Not serious	None	Moderate	Most studies have Some Concerns or High risk of bias
Physical activity	17	6243	0.69 (0.55-0.85)	26	Serious	Not serious	Not serious	Not serious	None	Moderate	Most studies have Some Concerns or High risk of bias
Diet and physical activity	59	22026	0.82 (0.73-0.91)	47	Serious	Serious	Not serious	Not serious	None	Low	Most studies have Some Concerns or High risk of bias; High levels of heterogeneity
Metformin	13	3120	0.66 (0.47-0.93)	73	Serious	Very serious	Not serious	Not serious	Present	Very low	Most studies have Some Concerns or High risk of bias; High levels of heterogeneity; Egger test suggests significant publication bias
Myoinositol	7	1313	0.39 (0.23-0.66)	79	Serious	Very serious	Not serious	Not serious	None	Very low	Most studies have Some Concerns or High risk of bias; Very high levels of heterogeneity
Probiotics	5	1104	0.88 (0.52-1.47)	74	Serious	Very serious	Not serious	Serious	None	Very low	Most studies have Some Concerns or High risk of bias;Very high levels of heterogeneity; Pooled CI crosses 1.0 suggesting imprecision
RR: Risk ratio, CI: Confidence interval
