# Supplementary material for: Effective interventions in preventing gestational diabetes mellitus: A systematic review and meta-analysis
Source: Commun Med (Lond). 2024 Apr 20;4:75. doi: 10.1038/s43856-024-00491-1 (PMC11032369; doi:10.1038/s43856-024-00491-1)
Supplement: Supplementary file 8 — Supplementary Data 6 [file 43856_2024_491_MOESM8_ESM.xlsx]

## Sheet: Sheet1
Supplementary Data 6. Summary of studies on lifestyle intervention(diet-only, diet and physical activity combined, and physical activity only) by characteristics
Study, year	Country	Intervention provider; intervention type	Intervention Material	Tailoring	Intervention delivery modality	Application of the theoretical framework/model	Application of technology	Intervention site	Fidelity measures	Attrition rate (%)
Bogaerts, 2013	Belgium	Diet+Physical activity; Health professionals	Yes	No	NR	Yes	No	Clinic	Low	20
Bruno, 2016	Italy	Diet+Physical activity	Yes	Yes	Individual	No	No	Home&clinic	Low	2.3
Abdel-Aziz, 2018	Egypt	Diet+Physical activity; Health professionals	Yes	No	NR	No	Yes	Clinic	Low	15.1
Buckingham-Schutt, 2019	USA	Diet+Physical activity; Health professionals	Yes	Yes	Individual	No	Yes	Clinic	Low	0
Cahill 2018	USA	Diet+Physical activity; Non-health professionals	Yes	No	Individual	Yes	No	Home	High	10.8
Chan R, 2018	China	Diet+Physical activity	Yes	Yes	NR	No	No	Home	Low	0
Callaway, 2010	Australia	Diet+Physical activity; Health professionals	No	No	Individual	Yes	No	Home	Low	15.1
Deng, 2022	China	Diet+Physical activity; Health professionals	Yes	Yes	Individual	No	Yes	Clinic	High	8.19
Ding 2021	China	Diet+Physical activity; Health professional;	No	Yes	Combined	No	Yes	Home&clinic	High	11
Dodd 2019	Australia	Diet+Physical activity; Health professionals	Yes	Yes	Individual	Yes	Yes	Home	High	4.1
Epel, 2019	USA	Diet+Physical activity; Health professional	Yes	No	NR	Yes	Yes	Clinic	High	6.7
Eslami 2018	Iran	Diet+Physical activity :NR	Yes	No	Combined	No	Yes	Home	Low	0
Garmendia, 2020	Chile	Diet+Physical activity; Health professional	No	Yes	Combined	No	No	Home	High	14
Gonzalez-Plaza 2022	Spain	Diet+Physical activity; Health professionals	Yes	Yes	NR	Yes	Yes	Home	High	48.5
Gray-Donald, 2000	Canada	Diet+Physical activity; Health professional	Yes	No	Combined	Yes	Yes	Home	Low	21.9
Hajian, 2020	Iran	Diet+Physical activity; Health professional	Yes	No	NR	No	No	Home	Low	23
Harrison, 2012	Australia	Diet+Physical activity; Health professionals	Yes	Yes	NR	Yes	No	Home	Low	0
Herring, 2016	USA	Diet+Physical activity; Health professional	Yes	No	NR	Yes	Yes	Home	High	4.8
Hui, 2006	Germany	Diet+Physical activity; Health professional	Yes	Yes	Combined	No	Yes	Home	High	9.7
Hui, 2012	Canada	Diet+Physical activity; Health professional	Yes	Yes	NR	No	Yes	Home	Low	9.17
Hui, 2014	Germany	Diet+Physical activity; Health professional	Yes	Yes	NR	No	Yes	Home	Low	0
Koivusalo 2016, Huvinen 2018,Rono 2018, Huvinen 2022, Valkama 2018, Grotenfelt 2019	Finland	Diet+Physical activity; Health professionals	Yes	No	NR	No	No	Clinic	Low	2.9
Janumalal, 2020	USA	Diet+Physical activity; Health professional	No	No	NR	No	No	Home	Low	15
Jing, 2015	China	Diet+Physical activity; Non-health professionals	Yes	Yes	NR	Yes	Yes	Home&clinic	Low	3.2
Kennelly,2018	Ireland	Diet+Physical activity; Health professionals	Yes	Yes	NR	Yes	Yes	Clinic	Low	2.7
Korpi-Hyovalti, 2011	Finland	Diet+Physical activity; Health professionals	No	Yes	NR	No	No	Home	Low	6
Kunath 2019, Gunther 2022, Hoffman 2021	Germany	Diet+Physical activity; Health professionals	Yes	Yes	NR	No	No	Home&clinic	High	6.7
LeBlanc, 2020	USA	Diet+Physical activity;Non-health professionals	Yes	Yes	NR	No	Yes	Home&clinic	High	8.9
Li, 2021	China	Diet+Physical activity; NR	No	Yes	NR	No	No	Home&clinic	High	25
Lin, 2015	China	Diet+Physical activity; Health professionals	No	Yes	NR	No	Yes	Home&clinic	Low	1.4
Liu, 2015	China	Diet+Physical activity; Health professionals	No	Yes	Individual	No	Yes	Clinic	Low	45.5
Liu et al, 2015	USA	Diet+Physical activity;Health professionals	Yes	Yes	NR	Social cognitive theory	Telephone	Clinic	High	1.8
Liu, 2021	USA	Diet+Physical activity;Non-health professionals	No	Yes	NR	Social Cognitive Theory	Yes	Home	High	11
Luoto, 2011	Finland	Diet+Physical activity; Health professionals	No	Yes	NR	No	No	Home	High	0
Mohsenzadeh-ledari F, 2020	Iran	Diet+Physical activity;Health professionals	Yes	No	NR	No	No	Home	Low	3.4
Motahari-Tabari N, 2021	Iran	Diet+Physical activity;Non-health professionals	Yes	No	NR	Yes	No	Home	Low	15.6
Parat 2019	France	Diet+Physical activity; Health professionals	Yes	Yes	Combined	Yes	No	Home&clinic	Low	11.7
Peccei 2017	USAA	Diet+Physical activity; Health professionals	Yes	Yes	NR	No	Yes	Home&clinic	Low	17.3
Petrella 2014	Italy	Diet+Physical activity; Health professionals	Yes	No	NR	No	No	Home	Low	5.6
Phelan 2011	USA	Diet+Physical activity; Health professionals	Yes	Yes	Individual	Yes	Yes	Home	Low	12.6
Phelan 2018	USA	Diet+Physical activity; Health professionals	Yes	Yes	NR	Yes	No	Home	Low	34.6
Polley 2002	USA	Diet+Physical activity; Health professionals	Yes	Yes	NR	No	Yes	Home	Low	NR
Poston 2015, Mills 2019, Peacock 2020	UK	Diet+Physical activity; NR	Yes	Yes	Combined	Yes	Yes	Clinic	Low	25.4
Rauh 2013	Germany	Diet+Physical activity; Non-health professionals	No	Yes	NR	No	No	Home&clinic	Low	6.5
Renault 2014	Denmark	Diet+Physical activity; Health professionals	Yes	Yes	NR	No	Yes	Home&clinic	Low	5.3
Sagedal, 2017&2016	Norway	Diet+Physical activity;Health professionals	Yes	Yes	Combined	No	Yes	Home	Medium	2.7
Shirazian 2014	USA	Diet+Physical activity; Health professionals	Yes	No	Combined	No	Yes	Home&clinic	Low	7.5
Shirazian, 2010	USA	Diet+Physical activit; Non-health professionals	Yes	No	Combined	Yes	No	Home&clinic	Low	5.5
Simmons, 2017	UK, Ireland, Netherlands, AUSAtria, Poland, Italy (Padua and Pisa), Spain, Denmark (Odense and Copenhagen), and Belgium	Diet+Physical activity; Non-health professionals	Yes	Yes	Individual	Yes	Yes	Home&clinic	Low	0
Sun, 2016	China	Diet+Physical activity; Health professtionals	Yes	Yes	NR	No	Yes	Home&clinic	Medium	20.3
Thornton, 2009	USA	Diet+Physical activity; Health professionals	No	Yes	NR	No	No	Home&clinic	Medium	18
Trak-Fellermeier 2019, Haslam 2020	USA	Diet+Physical activity;Health professionals	No	Yes	Combined	Yes	No	Home&clinic	Low	25
Van Horn, 2018	USA	Diet+Physical activity; Health professionals	Yes	Yes	Individual	No	Yes	Home&clinic	High	1.8
Vesco 2014	USA	Diet+Physical activity; Health professionals	Yes	Yes	Combined	No	No	Clinic	Low	16.3
Vinter 2011	Denmark	Diet+Physical activity; Health professionals	Yes	Yes	Combined	No	No	Home&clinic	Low	11.9
Wang 2015	China	Diet+Physical activity; Health professionals	No	No	Combined	No	No	Clinic	High	10.1
Xu 2022	China	Diet+Physical activity; Health professionals	No	No	NR	Yes	No	Clinic	High	13.2
Zhao 2022	China	Diet+Physical activity; Health professionals	No	No	NR	No	No	Clinic	Low	49.5
Zhang 2019(7)	China	Diet+Physical activity; Health professionals	No	Yes	NR	No	No	Clinic	Low	7.8
Alamolhoda	Iran	Diet; Health professionals	Yes	Yes	NR	No	No	Clinic	Low	3
Al wattar, 2018	UK	Diet; Health professionals	Yes	Yes	Combined	No	Yes	Clinic	Low	36.6
Assaf-Balut, 2017	Spain	Diet; Health professionals	No	No	Combined	No	No	Clinic	Low	10.6
Basu, 2021	USA	Diet; Health professionals	Yes	No	NR	No	Yes	Home	Medium	16.8
Gregory, 2016	USA	Diet; Health professionals	Yes	Yes	Individual	No	No	Home	Low	0
Jovanovic-Peterson, 1997	USA	Diet; Health professionals	No	Yes	NR	No	No	Home&clinic	Low	13
Luoto, 2010	Finland	Diet; Health professionals	No	No	Individual	No	No	Home	Low	10
Opie 2016	Australia	Diet; Health professionals	Yes	Yes	Individual	No	Yes	Clinic	High	4.9
Phillips, 2019	USA	Diet; Health professionals	No	Yes	NR	No	No	Home	Low	NR
Quinlivan 2011	Australia	Diet; Health professionals	No	No	NR	No	No	Home	Low	8.8
Sahariah 2016	India	Diet;NR	No	No	NR	No	No	Home	Low	16.7
Sun, 2020	China	Diet ;NR	No	No	NR	No	No	Home&clinic	Low	12.1
Walsh 2012	Ireland	Diet; Health professionals	No	No	Group	No	No	Clinic	Low	18.2
Wolff 2008	Denmark	Diet; Health professionals	Yes	No	NR	No	No	Clinic	Low	14.3
Zhang 2015	China	Diet; Health professionals	Yes	Yes	NR	No	Yes	Home&clinic	Low	18
McCarthy EA, 2016	Australia	Diet; Health professionals	No	Yes	Individual	No	No	Home&clinic	Low	4
Studies on physical activity interventions
Study, year	Country	Intervention provider; intervention type	Intervention Material	Tailoring	Intensity of physical activity	Frequency/Duration; Type of physical activity	Intervention delivery modality	Application of the theoretical framework/model	Application of technology	Intervention site	Fidelity measures	Attrition rate (%)
Barakat, 2013	Spain	Physical activity; Non-health professionals	No	Yes	Moderate intensity	3 times/wk 50–55 min; Aerobic and resistance	Group	No	No	Clinic	High	1.8
Barakat, 2014	Spain	Physical activity; Non-health professionals	No	Yes	Moderate intensity	3 times/wk 55–60 min; Aerobic	Group	No	No	Clinic	High	14
Barakat, 2012	Spain	Physical activity; Non-health professionals	Yes	Yes	Light to moderate intensity	3 times/wk 35–45 min; Aerobic and resistance	Group	No	No	Home	High	6.5
Barakat, 2019	Spain	Physical activity; Non-health professionals	Yes	Yes	Moderate intensity	3 times/wk 50–55 min; Aerobic	Group	No	No	Clinic	High	0
Cordero, 2015	Spain	Health professionals; Physical activity	Yes	Yes	Moderate intensity	3 times/wk 50–55 min; Aerobic and resistance	Group	No	No	Home	High	12.9
DaSilva, 2017	Brazil	Physical activity; Non-health professionals	Yes	Yes	Moderate intensity	3 times/60 min; Aerobic and resistance	Individual	No	No	Home	High	12.9
Guelfi, 2016	Australia	Physical activity; Health professionals	Yes	Yes	Moderate intensity	3 times/wk 30-60 min Aerobic and resistance	Individual	No	No	Home	High	6.6
Ko,2012	USA	Physical activity; Non-health professionals	Yes	No	Moderate to vigorous	2 times/wk	Combined	No	No	Home	Low	8.3
Kong, 2014	USA	Physical activity;NR	Yes	No	Moderate intensity	4 times/wk 30 min; Walking only	NR	No	No	Home	High	17.7
Oostdam, 2012	Netherlands	Physical activity;Health professionals	No	Yes	Moderate intensity	2 times/wk 60 min; Aerobic and resistance	Group	No	No	Clinic	Low	9.6
Pelaez, 2019	Spain	Physical activity; Non-health professionals	Yes	Yes	Moderate to vigorous	3 times/wk 60-65 min ;Aerobic and resistance	Group	No	Yes	Clinic	High	2.1
Price 2011	USA	Physical activity; NR	Yes	No	Moderate intensity	4 times/wk 45–60 min; Aerobic and resistance	NR	No	No	Home	Medium	41.4
Ruiz 2013	Spain	Physical activity; Non-health professionals	Yes	Yes	Light to moderate intensity	3 times/wk 50–55 min Aerobic and resistance	NR	No	Yes	Clinic	High	6
Seneviratne 2015	New Zealand	Physical activity; Health professionals	Yes	No	Moderate intensity	3-5 times/wk 20–30 min; Aerobic	Individual	No	Yes	Home	High	0
Stafne, 2012	Norway	Physical activity; Health professionals	Yes	No	Moderate to vigorous intensity	1 time/wk 60 min	Group	No	No	Home&clinic	High	16.1
Tomić 2013	Croatia	Physical activity; Health professionals	No	Yes	Light to moderate intensity	3 times/wk 50 min; Aerobic	NR	No	No	Home&clinic	Low	23.1
Wang 2017	China	Physical activity; Non-health professionals	No	Yes	Moderate intensity	3 times/wk 30 min; Aerobic and resistance	NR	No	No	Clinic	Low	31.9
Note: Combined: individual and group; NR: not reported.
