# Supplementary material for: Effective interventions in preventing gestational diabetes mellitus: A systematic review and meta-analysis
Source: Commun Med (Lond). 2024 Apr 20;4:75. doi: 10.1038/s43856-024-00491-1 (PMC11032369; doi:10.1038/s43856-024-00491-1)
Supplement: Supplementary file 9 — Supplementary Data 7 [file 43856_2024_491_MOESM9_ESM.xlsx]

## Sheet: Sheet1
Supplementary Data 7. Sub-group analysis of physical activity intervention by intervention characteristics
Intervention characteristics	Number of studies	Risk ratio (95%CI)	Heterogeneity (I2)	p-value
Intensity of physical activity				0.18
Light to moderate	3	0.42(0.23, 0.76)	7.9
Moderate	9	0.68(0.51, 0.93)	34.3
Moderate to vigorous	5	0.86(0.61, 1.23)	0
Type of physical activity				0.59
Walking only	1	1.06(0.07, 15.64)	-
Aerobic	6	0.59(0.4, 0.87)	32
Aerobic and resistance	10	0.75(0.58, 0.97)	22.9
Session duration				0.56
<45 minutes	3	1.02(0.26, 4.02)	11
≥45 minutes	14	0.68(0.54, 0.84)	31.3
Intervention provider				0.08
Health professionals	5	0.94(0.6, 1.47)	37.5
Non-health professionals	12	6(0.5, 0.73)	0
Intervention format				0.04
Individual-based	3	1.03(0.72, 1.46)	0
Group-based	8	0.66(0.46, 0.95)	28.3
Combined (individual and group-based)	1	0.79(0.47, 1.34)	0
Site of the intervention				0.03
Community/home-based	3	1.05(0.73, 1.49)	58.8
Health facility-based	13	0.59(0.49, 0.72)	33.8
Health facility and home/community-based	1	0.83(0.73, 0.95)	0
Application of Technology (e.g. WeChat and Facebook)				0.72
Yes	3	0.62(0.33, 1.15)	16.6
No	14	0.69(0.55, 0.88)	30.4
Fidelity				0.67
High/medium	15	0.69(0.55, 0.86)	31.6
Low	2	0.44(0.06, 3.12)	0
Medium of delivery				0.53
In-person only	16	0.69(0.55, 0.87)	29.1
Hybrid	1	0.46(0.14, 1.59)	-
Country’s income level				0.23
High-income	15	0.71(0.56, 0.91)	27.2
Upper-middle income	2	0.54(0.37, 0.79)	0
