# Supplementary material for: Effective interventions in preventing gestational diabetes mellitus: A systematic review and meta-analysis
Source: Commun Med (Lond). 2024 Apr 20;4:75. doi: 10.1038/s43856-024-00491-1 (PMC11032369; doi:10.1038/s43856-024-00491-1)
Supplement: Supplementary file 11 — Supplementary Data 9 [file 43856_2024_491_MOESM11_ESM.xlsx]

## Sheet: Sheet1
Supplementary Data 9. Summary of intervention characteristics for studies on the effect of myoinositol/inositol and probiotics risk of GDM (n=12)
Study, Year	Country	Intervention type	Intervention description - Material/tool; Dose	Intervention description - Procedure	Control description	-Tailoring (e.g. individualised goals)	Application of theoretical framework/model	Application of technologies (website, video, phone app, etc)	Fidelity measures;Attrition rate (%)
Celentano et al, 2020	Italy	Inositol	NR; 500-4000mg	Yes	Yes	NR	NR	NR	Yes
D’Anna et al, 2015	Italy	Myoinositol	NR; 4000mg/day	Yes	Yes	No	NR	NR	NR
D'Anna et al, 2013	Italy	Myoinositol	NR; 2000mg/day	Yes	Yes	NR	No	NR	NR
Santamaria et al, 2016	Italy	Myoinositol	NR; 4000mg/day	Yes	No	NR	No	NR	NR
Vitale et al, 2021	Italy	Myoinositol	NR; 200mg	NR	Yes	NR	No	NR	NR
Farren et al, 2017	Ireland	Inositol	NR; MI: 1,100mg, DCI: 27.6mg	Yes	Yes	No	No	NR	Yes
Matarrelli et al, 2013	Italy	Inositol	Yes; 4000mg	Yes	Yes	NR	No	NR	Yes
Callaway et al, 2019	Australia	Probiotics	NR; LCG and 1x10^9 colony-forming units	Yes	Yes	NR	NR	NR	Yes
Lindsay et al, 2014	Ireland	Probiotics	Yes; 1 capsule/d	Yes	No	NR	No	Yes	Yes
Luoto et al, 2010	Finland	Probiotics	NR; LCG and 1x10^9 colonyforming units	Yes	No	No	No	NR	NR
Pellonpera et al, 2019	Finland	Probiotics	NR: NR	Yes	No	NR	No	No	Yes
Wickens et al, 2017	New Zealand	Probiotics	NR; 6 × 109 colony-forming units (cfu)	Yes	Yes	NR	No	NR	NR
